# Supplementary material for: Rapid and Efficient Extraction of Cell-Free DNA Using Homobifunctional Crosslinkers
Source: Biomedicines. 2022 Aug 4;10(8):1883. doi: 10.3390/biomedicines10081883 (PMC9405790; doi:10.3390/biomedicines10081883)
Supplement: Supplementary file 1 [file biomedicines-10-01883-s001.zip]

Archive with 1 entries (1 files):
- biomedicines-1822831-supplementary.pdf
